# Supplementary material for: A Novel Six-Gene-Based Prognostic Model Predicts Survival and Clinical Risk Score for Gastric Cancer
Source: Front Genet. 2021 Feb 22;12:615834. doi: 10.3389/fgene.2021.615834 (PMC7938863; doi:10.3389/fgene.2021.615834)
Supplement: Supplementary Table 1 [file Table_1.xlsx]

## Sheet: Sheet1
RAB1B
HAP1
CHMP4A
REP15
TMEM208
EIF2S1
FIS1
ATG14
IRGM
BMP2KL
PRKAG3
SNX14
SIRT2
PIK3CA
TOMM6
ANXA7
KRCC1
VPS18
ZCCHC17
DZANK1
KCNQ1
ZNF593
STAT2
PTPN22
TOMM70A
TMEM39B
ZNF189
HIST1H3G
STOM
ITPKC
ULK1
ATG13
CHMP2A
WDR45
ACBD5
LAMTOR1
ULK2
C11orf2
RAB24
LRRK2
GABARAPL1
NTHL1
SLC25A19
ACIN1
CD163L1
PRKAB2
HAPLN1
PFKP
NUP93
CXCR7
FAM125A
CCDC36
IFI16
VPS36
CDC37
UVRAG
ATG10
PPARGC1A
KCNK3
LAMP2
GABRA5
LAMTOR3
PIK3R4
ATP1B1
TNIK
MYOM1
C8orf59
KRT15
PLEKHM1
HCAR1
ACTRT1
DAP
ZKSCAN3
ATG12
MAP1A
MARK2
PDK4
BNIP1
RRAGD
TRAPPC8
LARP1B
CTSD
USP30
S100A9
DYNLL1
ZNF681
PARK7
GDF5
COX8A
CD93
VDAC1
USP13
FGF14
SLC1A3
PHF23
FANCC
CHMP4C
PRKAB1
FXR2
BOC
SLCO1A2
WIPI1
TBC1D17
TOMM7
TRIM17
TMEM93
ULK3
HMGB1
NR2C2
VPS33B
BECN1
HIST1H3F
TMBIM6
DKKL1
DRAM2
PLOD2
RNF41
TMEM203
UBA52
C14orf133
VTI1A
SNAP29
MSTN
ALKBH5
PRKAG2
TECPR1
WIPI2
PACS2
CHMP6
RFWD3
CISD2
FNBP1L
ATG9B
FAM131B
SLC22A3
TOLLIP
RAB7A
TBC1D25
SNRPF
FUNDC2
HSF2BP
KIAA0226
RAB1A
STX12
UBQLN1
C12orf44
GABARAPL3
VPS39
HIST1H3B
TP53INP1
CHMP2B
WDFY3
FAM48A
VTI1B
FANCL
RAB23
MYH11
SNRPB2
RRAGB
HBXIP
BECN1P1
AMBRA1
C1orf210
HIST1H3A
ATG4B
LIX1
HIST1H3C
HIST1H3I
BLOC1S1
GMIP
ATG16L1
REEP2
AKR1E2
MLST8
ANXA5
ALPK1
TMEM74
HIST1H3H
STX17
NEFM
RBM18
HSP90AA1
KRT73
TBC1D5
ADAMTS7
VPS37A
EI24
VPS16
LMCD1
HDAC6
CHAF1B
CLEC16A
ATG4C
TCIRG1
PRKAA1
ZFYVE1
LSM4
DNAAF2
MEX3C
TSG101
CHMP4B
KIAA1324
RRAGA
PRKD2
MTSS1
CA7
UBQLN4
TM9SF1
VPS33A
TOMM20
TXLNA
MTOR
PSEN1
MFN2
ABL1
SLC6A1
ATG2A
RNF185
ATP13A2
SUPT3H
PINK1
PIK3C3
ASB2
UBQLN2
TRIM5
VPS37B
MDH1
SRPX
CHMP3
HIST1H3E
RAB39
VPS11
STAM2
PEX13
SH3GLB1
NBR1
P2RX5
MAP1LC3C
PHYHIP
CLVS1
VPS37D
FOXO1
ATG9A
RIMS3
STK11
PRKG1
DYNLL2
SNTG1
DPF3
MAP1S
RPTOR
ATG3
TFEB
CALCB
PDK1
PEX3
MRPS2
MTMR14
ATG5
SPATA18
HIST1H3D
ATPAF1-AS1
MAP2K1
MAP1LC3A
PNPO
HSPA8
SESN2
MTMR3
C7orf68
STAM
HIST1H3J
UBB
RAB12
LIX1L
HGS
FANCF
SMURF1
SNRPB
CRNKL1
PIK3CB
SNF8
PRKAA2
PARK2
GABARAP
TP53INP2
TMEM59
ATPIF1
MTERFD1
LRSAM1
STBD1
SLC1A4
CAPS
NRBF2
TOMM22
SERPINB10
CSPG5
MAP1LC3B2
CLN3
ARSB
CHST3
GABARAPL2
VAMP8
VPS37C
C6orf106
MBD5
C7orf59
MAP3K12
CTSB
RB1CC1
OBSCN
NPC1
MRPS10
XBP1
VAMP7
ITGB4
WDR45L
NHLRC1
SLC37A4
ATG2B
RHEB
CPA3
VPS25
ATG4D
HPR
VMP1
TREM1
NDUFB9
FAM176B
SCN1A
LGALS8
FAM13B
ATG4A
SNAPIN
TOMM5
MYLK
ATG16L2
FGF7
MAP1LC3B
VPS41
TMEM39A
EPG5
FUNDC1
S100A8
C5
TECPR2
FAM134B
PRKAG1
UBC
SLC35C1
DRAM1
SFRP4
RPS27A
VPS28
FGFBP1
RRAGC
LENG9
EPM2A
RAB33B
SLC35B3
STK32A
SNRPD1
FABP1
RGS19
CLDN7
C9orf72
PGK2
CDKN2A
HK2
FBXO7
NME2
IST1
IPPK
YIPF1
C11orf41
PPY
VPS4A
MFN1
CTSA
VPS4B
CALCOCO2
PI4K2A
SQSTM1
LAMTOR2
TOMM40
VTA1
C12orf5
USP10
FAM176A
BNIP3
TEAD4
ATG7
FCGR3B
LAMP1
OPTN
APOL1
ARNT
ARSA
ATF4
ATF6
ATIC
BAG1
BAG3
BAK1
BAX
BCL2
BCL2L1
BID
BIRC5
BIRC6
BNIP3L
C17orf88
CAMKK2
CANX
CAPN1
CAPN10
CAPN2
CAPNS1
CASP1
CASP3
CASP4
CASP8
CCL2
CCR2
CD46
CDKN1A
CDKN1B
CFLAR
CTSL1
CX3CL1
CXCR4
DAPK1
DAPK2
DDIT3
DIRAS3
DLC1
DNAJB1
DNAJB9
EDEM1
EEF2
EEF2K
EGFR
EIF2AK2
EIF2AK3
EIF4EBP1
EIF4G1
ERBB2
ERN1
ERO1L
FADD
FAS
FKBP1A
FKBP1B
FOS
FOXO3
GAA
GAPDH
GNAI3
GNB2L1
GOPC
GRID1
GRID2
HDAC1
HIF1A
HSP90AB1
HSPA5
HSPB8
IFNG
IKBKB
IKBKE
IL24
ITGA3
ITGA6
ITGB1
ITPR1
KIAA0652
KIAA0831
KIF5B
KLHL24
MAP2K7
MAPK1
MAPK3
MAPK8
MAPK8IP1
MAPK9
MBTPS2
MYC
NAF1
NAMPT
NCKAP1
NFE2L2
NFKB1
NKX2-3
NLRC4
NRG1
NRG2
NRG3
P4HB
PARP1
PEA15
PELP1
PEX14
PPP1R15A
PRKAR1A
PRKCD
PRKCQ
PTEN
PTK6
RAB11A
RAB5A
RAC1
RAF1
RB1
RELA
RPS6KB1
SAR1A
SERPINA1
SIRT1
SPHK1
SPNS1
ST13
TBK1
TMEM49
TNFSF10
TP53
TP63
TP73
TSC1
TSC2
TUSC1
VAMP3
VEGFA
